# Supplementary material for: MicroRNA Expression Varies according to Glucose Tolerance, Measurement Platform, and Biological Source
Source: Biomed Res Int. 2017 Apr 26;2017:1080157. doi: 10.1155/2017/1080157 (PMC5424173; doi:10.1155/2017/1080157)
Supplement: Supplementary file 1 — Supplementary Table S1 lists the assay names of differentially expressed miRNAs identified by next generation sequencing, and the mature miRNA sequences that were used to design miRNA-specific stem-loop primers and probes for miRNA profiling with quantitative real time PCR. Supplementary Table S2 lists the GO terms enriched for miR-27b gene targets, which are categorised into 41 molecular functions, 404 biological processes and 11 cellular components. The supplementary table lists: 1) GO term ID and name, 2) the total number of differentially expressed and background population genes associated with each GO term ID, 3) fold enrichment values, 4) p-values, 5) false discovery rate, 6) enrichment scores and 7) gene ratio values. Supplementary Table S3 lists the significantly enriched signalling pathways identified for miR-27b gene targets using KEGG pathway analysis. The table lists: 1) pathway ID, 2) definition of the pathway ID, 3) website for differentially expressed genes, 4) fisher p-value, 5) the total number of differentially expressed and background population genes associated with pathway ID, 6) false discovery rate, 7) enrichment scores and 8) gene ratio values. [file 1080157.f1.xlsx]

## Sheet: Table S2_MF
#Column "GO.ID" stands for the ID of gene ontology term
#Column "Term" stands for the name of gene ontology term
#Column "Ontology" stands for the ontology of GOID belongs to
#Column "Count" stands for the number of DE genes associated with the listed GOID
#Column "Pop.Hits" stands for the number of background population genes associated with the listed GOID
#Column "List.Total" stands for the total number of DE genes
#Column "Pop.Total" stands for the total number of background population genes
#Column "Fold.Enrichment" stands for the Fold Enrichment value of the GOID, it equals (Count/Pop.Hits)/(List.Total/Pop.Total)
#Column "Pvalue" stands for the significance testing value of the GOID
#Column "FDR" stands for the false discovery rate of the GOID, using Benjamini & Hochberg (1995) method
#Column "Enrichment.Score" stands for the Enrichment Score value of the GOID, it equals (-log10(Pvalue))
#Column "Gene.Ratio" stands for the Gene Ratio value genes associated with the GOID, it equals (Count/List.Total)
#Column "GENES" stands for the DE genes associated with the GOID
GO.ID	Term	Ontology	Count	Pop.Hits	List.Total	Pop.Total	Fold.Enrichment	Pvalue	FDR	Enrichment.Score	Gene.Ratio
GO:0004879	ligand-activated sequence-specific DNA binding RNA polymerase II transcription factor activity	Molecular function	5	49	111	15711	14.4429	2.39338e-05	0.0124216	4.62099	0.045045
GO:0098531	direct ligand regulated sequence-specific DNA binding transcription factor activity	Molecular function	5	49	111	15711	14.4429	2.39338e-05	0.0124216	4.62099	0.045045
GO:0003707	steroid hormone receptor activity	Molecular function	5	55	111	15711	12.8673	4.22175e-05	0.0146073	4.37451	0.045045
GO:0001158	enhancer sequence-specific DNA binding	Molecular function	4	68	111	15711	8.32591	0.00135747	0.310689	2.86727	0.036036
GO:0046872	metal ion binding	Molecular function	43	4016	111	15711	1.5155	0.00149658	0.310689	2.8249	0.387387
GO:0043169	cation binding	Molecular function	43	4086	111	15711	1.48954	0.0021471	0.338627	2.66815	0.387387
GO:0035326	enhancer binding	Molecular function	4	81	111	15711	6.98966	0.00258545	0.338627	2.58746	0.036036
GO:0043422	protein kinase B binding	Molecular function	2	11	111	15711	25.7346	0.00260984	0.338627	2.58339	0.018018
GO:0008081	phosphoric diester hydrolase activity	Molecular function	4	88	111	15711	6.43366	0.00348978	0.402488	2.4572	0.036036
GO:0008134	transcription factor binding	Molecular function	9	453	111	15711	2.81206	0.00480142	0.444302	2.31863	0.0810811
GO:0001972	retinoic acid binding	Molecular function	2	15	111	15711	18.8721	0.00489139	0.444302	2.31057	0.018018
GO:0033293	monocarboxylic acid binding	Molecular function	3	50	111	15711	8.49243	0.00528538	0.444302	2.27692	0.027027
GO:0030371	translation repressor activity	Molecular function	2	16	111	15711	17.6926	0.00556448	0.444302	2.25458	0.018018
GO:0033613	activating transcription factor binding	Molecular function	3	53	111	15711	8.01173	0.00622131	0.453524	2.20612	0.027027
GO:0000980	RNA polymerase II distal enhancer sequence-specific DNA binding	Molecular function	3	54	111	15711	7.86336	0.00655382	0.453524	2.18351	0.027027
GO:0003729	mRNA binding	Molecular function	4	110	111	15711	5.14693	0.00767782	0.498098	2.11476	0.036036
GO:0031490	chromatin DNA binding	Molecular function	3	68	111	15711	6.24444	0.0123332	0.711411	1.90893	0.027027
GO:0004114	3',5'-cyclic-nucleotide phosphodiesterase activity	Molecular function	2	24	111	15711	11.795	0.0123366	0.711411	1.9088	0.018018
GO:0004112	cyclic-nucleotide phosphodiesterase activity	Molecular function	2	25	111	15711	11.3232	0.0133481	0.729226	1.87458	0.018018
GO:0030291	protein serine/threonine kinase inhibitor activity	Molecular function	2	27	111	15711	10.4845	0.0154749	0.755229	1.81037	0.018018
GO:0035254	glutamate receptor binding	Molecular function	2	27	111	15711	10.4845	0.0154749	0.755229	1.81037	0.018018
GO:0004435	phosphatidylinositol phospholipase C activity	Molecular function	2	28	111	15711	10.11	0.0165892	0.755229	1.78017	0.018018
GO:0005102	receptor binding	Molecular function	16	1288	111	15711	1.75827	0.0187115	0.755229	1.72789	0.144144
GO:0004629	phospholipase C activity	Molecular function	2	30	111	15711	9.43604	0.0189171	0.755229	1.72315	0.018018
GO:0005501	retinoid binding	Molecular function	2	30	111	15711	9.43604	0.0189171	0.755229	1.72315	0.018018
GO:0019840	isoprenoid binding	Molecular function	2	30	111	15711	9.43604	0.0189171	0.755229	1.72315	0.018018
GO:0043167	ion binding	Molecular function	53	5932	111	15711	1.26461	0.0196849	0.756773	1.70587	0.477477
GO:0005509	calcium ion binding	Molecular function	10	676	111	15711	2.09379	0.0212744	0.788672	1.67214	0.0900901
GO:0045182	translation regulator activity	Molecular function	2	33	111	15711	8.57821	0.0226492	0.810687	1.64495	0.018018
GO:0008144	drug binding	Molecular function	3	91	111	15711	4.66617	0.0266202	0.865726	1.57479	0.027027
GO:0001102	RNA polymerase II activating transcription factor binding	Molecular function	2	36	111	15711	7.86336	0.0266578	0.865726	1.57418	0.018018
GO:0044212	transcription regulatory region DNA binding	Molecular function	8	505	111	15711	2.24223	0.0266891	0.865726	1.57367	0.0720721
GO:0000975	regulatory region DNA binding	Molecular function	8	512	111	15711	2.21157	0.0286483	0.874615	1.5429	0.0720721
GO:0001067	regulatory region nucleic acid binding	Molecular function	8	512	111	15711	2.21157	0.0286483	0.874615	1.5429	0.0720721
GO:0042578	phosphoric ester hydrolase activity	Molecular function	6	349	111	15711	2.43336	0.0373755	1	1.42741	0.0540541
GO:0005262	calcium channel activity	Molecular function	3	105	111	15711	4.04402	0.038292	1	1.41689	0.027027
GO:0005245	voltage-gated calcium channel activity	Molecular function	2	44	111	15711	6.43366	0.0386008	1	1.4134	0.018018
GO:0016757	transferase activity, transferring glycosyl groups	Molecular function	5	264	111	15711	2.68069	0.0393164	1	1.40543	0.045045
GO:0043565	sequence-specific DNA binding	Molecular function	10	750	111	15711	1.88721	0.0393862	1	1.40466	0.0900901
GO:0016758	transferase activity, transferring hexosyl groups	Molecular function	4	190	111	15711	2.9798	0.0457632	1	1.33948	0.036036
GO:0003727	single-stranded RNA binding	Molecular function	2	50	111	15711	5.66162	0.0486469	1	1.31295	0.018018

## Sheet: Table S2_BP
GO.ID	Term	Ontology	Count	Pop.Hits	List.Total	Pop.Total	Fold.Enrichment	Pvalue	FDR	Enrichment.Score	Gene.Ratio
GO:0071383	cellular response to steroid hormone stimulus	Biological process	7	120	117	16119	8.03654	2.68033e-05	0.125517	4.57181	0.0598291
GO:0043401	steroid hormone mediated signaling pathway	Biological process	5	58	117	16119	11.8767	6.23264e-05	0.125517	4.20533	0.042735
GO:0006796	phosphate-containing compound metabolic process	Biological process	44	3551	117	16119	1.70708	9.07136e-05	0.125517	4.04233	0.376068
GO:0006793	phosphorus metabolic process	Biological process	44	3595	117	16119	1.68619	0.000122541	0.125517	3.91172	0.376068
GO:0065008	regulation of biological quality	Biological process	39	3042	117	16119	1.76627	0.000136483	0.125517	3.86492	0.333333
GO:0019538	protein metabolic process	Biological process	53	4688	117	16119	1.55754	0.000137905	0.125517	3.86042	0.452991
GO:0035556	intracellular signal transduction	Biological process	32	2345	117	16119	1.88001	0.000224895	0.149359	3.64802	0.273504
GO:0072148	epithelial cell fate commitment	Biological process	3	17	117	16119	24.3122	0.000235309	0.149359	3.62836	0.025641
GO:0044267	cellular protein metabolic process	Biological process	45	3819	117	16119	1.62336	0.000246151	0.149359	3.6088	0.384615
GO:0050804	regulation of synaptic transmission	Biological process	8	235	117	16119	4.69002	0.000315637	0.154983	3.50081	0.0683761
GO:0071407	cellular response to organic cyclic compound	Biological process	9	298	117	16119	4.16082	0.00032254	0.154983	3.49142	0.0769231
GO:0044708	single-organism behavior	Biological process	10	367	117	16119	3.75393	0.00034056	0.154983	3.46781	0.0854701
GO:0021517	ventral spinal cord development	Biological process	4	47	117	16119	11.725	0.000369596	0.155259	3.43227	0.034188
GO:0065009	regulation of molecular function	Biological process	32	2451	117	16119	1.7987	0.00050239	0.161239	3.29896	0.273504
GO:0071396	cellular response to lipid	Biological process	9	318	117	16119	3.89913	0.000517057	0.161239	3.28646	0.0769231
GO:0021510	spinal cord development	Biological process	5	91	117	16119	7.56974	0.000523058	0.161239	3.28145	0.042735
GO:0048699	generation of neurons	Biological process	20	1239	117	16119	2.22388	0.000569161	0.161239	3.24477	0.17094
GO:0009790	embryo development	Biological process	17	971	117	16119	2.41203	0.000629193	0.161239	3.20122	0.145299
GO:0009755	hormone-mediated signaling pathway	Biological process	5	95	117	16119	7.25101	0.000636878	0.161239	3.19594	0.042735
GO:0030855	epithelial cell differentiation	Biological process	12	549	117	16119	3.01135	0.00064163	0.161239	3.19272	0.102564
GO:0032268	regulation of cellular protein metabolic process	Biological process	23	1543	117	16119	2.05359	0.000642187	0.161239	3.19234	0.196581
GO:0018279	protein N-linked glycosylation via asparagine	Biological process	5	96	117	16119	7.17548	0.000668024	0.161239	3.17521	0.042735
GO:0018196	peptidyl-asparagine modification	Biological process	5	97	117	16119	7.10151	0.000700296	0.161239	3.15472	0.042735
GO:0044093	positive regulation of molecular function	Biological process	23	1554	117	16119	2.03906	0.000708615	0.161239	3.14959	0.196581
GO:0051246	regulation of protein metabolic process	Biological process	27	1970	117	16119	1.88821	0.000747897	0.163371	3.12616	0.230769
GO:0070085	glycosylation	Biological process	8	276	117	16119	3.99331	0.000910353	0.179239	3.04079	0.0683761
GO:0006464	cellular protein modification process	Biological process	36	2991	117	16119	1.65821	0.000950004	0.179239	3.02227	0.307692
GO:0036211	protein modification process	Biological process	36	2991	117	16119	1.65821	0.000950004	0.179239	3.02227	0.307692
GO:0051098	regulation of binding	Biological process	7	214	117	16119	4.50647	0.000951828	0.179239	3.02144	0.0598291
GO:0006487	protein N-linked glycosylation	Biological process	5	106	117	16119	6.49855	0.00104577	0.190366	2.98056	0.042735
GO:0060429	epithelium development	Biological process	17	1025	117	16119	2.28495	0.00114606	0.20168	2.94079	0.145299
GO:0022008	neurogenesis	Biological process	20	1314	117	16119	2.09694	0.00118179	0.20168	2.92746	0.17094
GO:0016310	phosphorylation	Biological process	25	1826	117	16119	1.88622	0.00124396	0.203745	2.90519	0.213675
GO:0030154	cell differentiation	Biological process	38	3269	117	16119	1.60148	0.00126851	0.203745	2.89671	0.324786
GO:0051403	stress-activated MAPK cascade	Biological process	7	228	117	16119	4.22976	0.00137363	0.214325	2.86213	0.0598291
GO:0048265	response to pain	Biological process	3	31	117	16119	13.3325	0.00144452	0.218524	2.84028	0.025641
GO:0031098	stress-activated protein kinase signaling cascade	Biological process	7	231	117	16119	4.17483	0.00148057	0.218524	2.82957	0.0598291
GO:0050806	positive regulation of synaptic transmission	Biological process	4	69	117	16119	7.98662	0.00158486	0.223092	2.80001	0.034188
GO:0048167	regulation of synaptic plasticity	Biological process	5	117	117	16119	5.88757	0.00162338	0.223092	2.78958	0.042735
GO:0018193	peptidyl-amino acid modification	Biological process	15	876	117	16119	2.35906	0.00166964	0.223092	2.77738	0.128205
GO:1901137	carbohydrate derivative biosynthetic process	Biological process	13	699	117	16119	2.56223	0.00167493	0.223092	2.776	0.111111
GO:0010646	regulation of cell communication	Biological process	32	2639	117	16119	1.67056	0.00179142	0.226945	2.7468	0.273504
GO:0045185	maintenance of protein location	Biological process	5	121	117	16119	5.69294	0.00188248	0.226945	2.72527	0.042735
GO:0060291	long-term synaptic potentiation	Biological process	3	34	117	16119	12.1561	0.00189286	0.226945	2.72288	0.025641
GO:0043412	macromolecule modification	Biological process	36	3115	117	16119	1.5922	0.00200285	0.226945	2.69835	0.307692
GO:0045165	cell fate commitment	Biological process	7	244	117	16119	3.9524	0.00202126	0.226945	2.69438	0.0598291
GO:0048869	cellular developmental process	Biological process	39	3470	117	16119	1.54841	0.00203948	0.226945	2.69048	0.333333
GO:0051101	regulation of DNA binding	Biological process	4	74	117	16119	7.44699	0.00205165	0.226945	2.6879	0.034188
GO:0021522	spinal cord motor neuron differentiation	Biological process	3	35	117	16119	11.8088	0.00205944	0.226945	2.68625	0.025641
GO:1901135	carbohydrate derivative metabolic process	Biological process	27	2109	117	16119	1.76376	0.00207787	0.226945	2.68238	0.230769
GO:0032680	regulation of tumor necrosis factor production	Biological process	4	75	117	16119	7.34769	0.00215525	0.22885	2.6665	0.034188
GO:0006468	protein phosphorylation	Biological process	20	1383	117	16119	1.99232	0.00218085	0.22885	2.66137	0.17094
GO:0032640	tumor necrosis factor production	Biological process	4	76	117	16119	7.25101	0.0022624	0.22885	2.64543	0.034188
GO:0006047	UDP-N-acetylglucosamine metabolic process	Biological process	2	10	117	16119	27.5538	0.00226294	0.22885	2.64533	0.017094
GO:0051960	regulation of nervous system development	Biological process	11	563	117	16119	2.69176	0.00262537	0.250543	2.58081	0.0940171
GO:0060284	regulation of cell development	Biological process	12	650	117	16119	2.54343	0.00268788	0.250543	2.57059	0.102564
GO:0071706	tumor necrosis factor superfamily cytokine production	Biological process	4	80	117	16119	6.88846	0.00272779	0.250543	2.56419	0.034188
GO:0001840	neural plate development	Biological process	2	11	117	16119	25.049	0.00275271	0.250543	2.56024	0.017094
GO:0002335	mature B cell differentiation	Biological process	2	11	117	16119	25.049	0.00275271	0.250543	2.56024	0.017094
GO:0010225	response to UV-C	Biological process	2	11	117	16119	25.049	0.00275271	0.250543	2.56024	0.017094
GO:0007611	learning or memory	Biological process	6	193	117	16119	4.28298	0.00284115	0.254353	2.54651	0.0512821
GO:0060707	trophoblast giant cell differentiation	Biological process	2	12	117	16119	22.9615	0.00328762	0.280611	2.48312	0.017094
GO:1900120	regulation of receptor binding	Biological process	2	12	117	16119	22.9615	0.00328762	0.280611	2.48312	0.017094
GO:0006486	protein glycosylation	Biological process	7	267	117	16119	3.61193	0.00333999	0.280611	2.47625	0.0598291
GO:0043413	macromolecule glycosylation	Biological process	7	267	117	16119	3.61193	0.00333999	0.280611	2.47625	0.0598291
GO:0023051	regulation of signaling	Biological process	31	2633	117	16119	1.62205	0.0034357	0.283176	2.46399	0.264957
GO:0050767	regulation of neurogenesis	Biological process	10	500	117	16119	2.75538	0.00347424	0.283176	2.45914	0.0854701
GO:0001932	regulation of protein phosphorylation	Biological process	15	948	117	16119	2.17989	0.00355569	0.285553	2.44908	0.128205
GO:0042325	regulation of phosphorylation	Biological process	17	1146	117	16119	2.0437	0.00371202	0.285602	2.43039	0.145299
GO:0051247	positive regulation of protein metabolic process	Biological process	16	1051	117	16119	2.09734	0.00380508	0.285602	2.41964	0.136752
GO:0000165	MAPK cascade	Biological process	11	592	117	16119	2.5599	0.0038463	0.285602	2.41496	0.0940171
GO:0035418	protein localization to synapse	Biological process	2	13	117	16119	21.1953	0.00386699	0.285602	2.41263	0.017094
GO:0045064	T-helper 2 cell differentiation	Biological process	2	13	117	16119	21.1953	0.00386699	0.285602	2.41263	0.017094
GO:0032270	positive regulation of cellular protein metabolic process	Biological process	15	957	117	16119	2.15939	0.0038828	0.285602	2.41085	0.128205
GO:0007052	mitotic spindle organization	Biological process	3	44	117	16119	9.39336	0.00397469	0.285602	2.4007	0.025641
GO:0019933	cAMP-mediated signaling	Biological process	3	44	117	16119	9.39336	0.00397469	0.285602	2.4007	0.025641
GO:0007613	memory	Biological process	4	90	117	16119	6.12308	0.00416966	0.288316	2.3799	0.034188
GO:0019220	regulation of phosphate metabolic process	Biological process	23	1786	117	16119	1.77418	0.00437916	0.288316	2.35861	0.196581
GO:0043009	chordate embryonic development	Biological process	11	603	117	16119	2.5132	0.00441417	0.288316	2.35515	0.0940171
GO:0032409	regulation of transporter activity	Biological process	5	148	117	16119	4.65437	0.00448575	0.288316	2.34817	0.042735
GO:0003148	outflow tract septum morphogenesis	Biological process	2	14	117	16119	19.6813	0.00449016	0.288316	2.34774	0.017094
GO:0032793	positive regulation of CREB transcription factor activity	Biological process	2	14	117	16119	19.6813	0.00449016	0.288316	2.34774	0.017094
GO:0043687	post-translational protein modification	Biological process	6	213	117	16119	3.88082	0.00460363	0.288316	2.3369	0.0512821
GO:0051100	negative regulation of binding	Biological process	4	93	117	16119	5.92556	0.00468618	0.288316	2.32918	0.034188
GO:0007610	behavior	Biological process	11	608	117	16119	2.49254	0.00469352	0.288316	2.3285	0.0940171
GO:0045595	regulation of cell differentiation	Biological process	18	1274	117	16119	1.9465	0.00471163	0.288316	2.32683	0.153846
GO:0048545	response to steroid hormone	Biological process	8	360	117	16119	3.06154	0.00473376	0.288316	2.32479	0.0683761
GO:0016331	morphogenesis of embryonic epithelium	Biological process	5	150	117	16119	4.59231	0.00474713	0.288316	2.32357	0.042735
GO:0051174	regulation of phosphorus metabolic process	Biological process	23	1799	117	16119	1.76136	0.00478707	0.288316	2.31993	0.196581
GO:0009792	embryo development ending in birth or egg hatching	Biological process	11	610	117	16119	2.48436	0.00480912	0.288316	2.31793	0.0940171
GO:0048468	cell development	Biological process	23	1801	117	16119	1.75941	0.00485257	0.288316	2.31403	0.196581
GO:0009966	regulation of signal transduction	Biological process	28	2352	117	16119	1.64011	0.00485718	0.288316	2.31362	0.239316
GO:0033189	response to vitamin A	Biological process	2	15	117	16119	18.3692	0.00515647	0.298314	2.28765	0.017094
GO:0023014	signal transduction by phosphorylation	Biological process	11	616	117	16119	2.46016	0.00516962	0.298314	2.28654	0.0940171
GO:0019637	organophosphate metabolic process	Biological process	24	1921	117	16119	1.72122	0.00524334	0.298314	2.28039	0.205128
GO:0032355	response to estradiol	Biological process	4	96	117	16119	5.74038	0.00524411	0.298314	2.28033	0.034188
GO:0050890	cognition	Biological process	6	222	117	16119	3.72349	0.00561679	0.31622	2.25051	0.0512821
GO:0007098	centrosome cycle	Biological process	3	50	117	16119	8.26615	0.00569994	0.317132	2.24413	0.025641
GO:0009226	nucleotide-sugar biosynthetic process	Biological process	2	16	117	16119	17.2212	0.00586528	0.317132	2.23171	0.017094
GO:0060037	pharyngeal system development	Biological process	2	16	117	16119	17.2212	0.00586528	0.317132	2.23171	0.017094
GO:2000463	positive regulation of excitatory postsynaptic membrane potential	Biological process	2	16	117	16119	17.2212	0.00586528	0.317132	2.23171	0.017094
GO:0044710	single-organism metabolic process	Biological process	53	5442	117	16119	1.34174	0.00611598	0.326474	2.21353	0.452991
GO:0007399	nervous system development	Biological process	24	1946	117	16119	1.69911	0.00615764	0.326474	2.21059	0.205128
GO:0007405	neuroblast proliferation	Biological process	3	52	117	16119	7.94822	0.00635999	0.331898	2.19654	0.025641
GO:0043627	response to estrogen	Biological process	5	161	117	16119	4.27855	0.00638149	0.331898	2.19508	0.042735
GO:0001655	urogenital system development	Biological process	7	303	117	16119	3.18279	0.00661078	0.337661	2.17975	0.0598291
GO:0045947	negative regulation of translational initiation	Biological process	2	17	117	16119	16.2081	0.00661595	0.337661	2.17941	0.017094
GO:0019935	cyclic-nucleotide-mediated signaling	Biological process	3	53	117	16119	7.79826	0.00670638	0.339107	2.17351	0.025641
GO:0031399	regulation of protein modification process	Biological process	17	1218	117	16119	1.92289	0.00679394	0.340382	2.16788	0.145299
GO:0043085	positive regulation of catalytic activity	Biological process	18	1323	117	16119	1.87441	0.00692704	0.343896	2.15945	0.153846
GO:0044763	single-organism cellular process	Biological process	96	11582	117	16119	1.14193	0.00726578	0.357463	2.13872	0.820513
GO:0021515	cell differentiation in spinal cord	Biological process	3	55	117	16119	7.51469	0.00743233	0.359186	2.12887	0.025641
GO:0042308	negative regulation of protein import into nucleus	Biological process	3	55	117	16119	7.51469	0.00743233	0.359186	2.12887	0.025641
GO:0032507	maintenance of protein location in cell	Biological process	4	107	117	16119	5.15025	0.00766705	0.366945	2.11537	0.034188
GO:0050793	regulation of developmental process	Biological process	22	1763	117	16119	1.71918	0.00772728	0.366945	2.11197	0.188034
GO:0006885	regulation of pH	Biological process	3	56	117	16119	7.38049	0.00781206	0.367773	2.10723	0.025641
GO:0001934	positive regulation of protein phosphorylation	Biological process	11	656	117	16119	2.31015	0.00815531	0.375003	2.08856	0.0940171
GO:0032526	response to retinoic acid	Biological process	4	109	117	16119	5.05575	0.0081747	0.375003	2.08753	0.034188
GO:0006198	cAMP catabolic process	Biological process	2	19	117	16119	14.502	0.00824031	0.375003	2.08406	0.017094
GO:0035066	positive regulation of histone acetylation	Biological process	2	19	117	16119	14.502	0.00824031	0.375003	2.08406	0.017094
GO:0031401	positive regulation of protein modification process	Biological process	13	847	117	16119	2.11452	0.00844096	0.38096	2.07361	0.111111
GO:0009416	response to light stimulus	Biological process	7	318	117	16119	3.03266	0.00851682	0.381232	2.06972	0.0598291
GO:0007154	cell communication	Biological process	56	5919	117	16119	1.30344	0.0086059	0.382088	2.0652	0.478632
GO:0003151	outflow tract morphogenesis	Biological process	3	59	117	16119	7.00522	0.00901914	0.394901	2.04483	0.025641
GO:0060850	regulation of transcription involved in cell fate commitment	Biological process	2	20	117	16119	13.7769	0.00911275	0.394901	2.04035	0.017094
GO:0051239	regulation of multicellular organismal process	Biological process	25	2123	117	16119	1.62234	0.00917672	0.394901	2.03731	0.213675
GO:0042327	positive regulation of phosphorylation	Biological process	12	761	117	16119	2.17245	0.00923326	0.394901	2.03465	0.102564
GO:0010562	positive regulation of phosphorus metabolic process	Biological process	13	858	117	16119	2.08741	0.00934886	0.394901	2.02924	0.111111
GO:0045937	positive regulation of phosphate metabolic process	Biological process	13	858	117	16119	2.08741	0.00934886	0.394901	2.02924	0.111111
GO:0044723	single-organism carbohydrate metabolic process	Biological process	11	672	117	16119	2.25515	0.00967123	0.394901	2.01452	0.0940171
GO:0007254	JNK cascade	Biological process	5	179	117	16119	3.8483	0.00984944	0.394901	2.00659	0.042735
GO:0043507	positive regulation of JUN kinase activity	Biological process	3	61	117	16119	6.77554	0.00988114	0.394901	2.00519	0.025641
GO:0048568	embryonic organ development	Biological process	8	409	117	16119	2.69475	0.00991382	0.394901	2.00376	0.0683761
GO:0001822	kidney development	Biological process	6	251	117	16119	3.29329	0.00999602	0.394901	2.00017	0.0512821
GO:0001945	lymph vessel development	Biological process	2	21	117	16119	13.1209	0.0100246	0.394901	1.99893	0.017094
GO:0009214	cyclic nucleotide catabolic process	Biological process	2	21	117	16119	13.1209	0.0100246	0.394901	1.99893	0.017094
GO:1901985	positive regulation of protein acetylation	Biological process	2	21	117	16119	13.1209	0.0100246	0.394901	1.99893	0.017094
GO:2000758	positive regulation of peptidyl-lysine acetylation	Biological process	2	21	117	16119	13.1209	0.0100246	0.394901	1.99893	0.017094
GO:0043066	negative regulation of apoptotic process	Biological process	11	676	117	16119	2.24181	0.0100823	0.394901	1.99644	0.0940171
GO:0009411	response to UV	Biological process	4	116	117	16119	4.75066	0.0101238	0.394901	1.99466	0.034188
GO:0051651	maintenance of location in cell	Biological process	4	117	117	16119	4.71006	0.0104247	0.403737	1.98194	0.034188
GO:0042981	regulation of apoptotic process	Biological process	17	1275	117	16119	1.83692	0.0104982	0.403737	1.97888	0.145299
GO:0042994	cytoplasmic sequestering of transcription factor	Biological process	2	22	117	16119	12.5245	0.0109751	0.413346	1.95959	0.017094
GO:0060384	innervation	Biological process	2	22	117	16119	12.5245	0.0109751	0.413346	1.95959	0.017094
GO:0043069	negative regulation of programmed cell death	Biological process	11	685	117	16119	2.21235	0.0110566	0.413346	1.95638	0.0940171
GO:0009101	glycoprotein biosynthetic process	Biological process	7	335	117	16119	2.87876	0.0111359	0.413346	1.95328	0.0598291
GO:0048856	anatomical structure development	Biological process	45	4566	117	16119	1.35778	0.0111544	0.413346	1.95255	0.384615
GO:0046823	negative regulation of nucleocytoplasmic transport	Biological process	3	64	117	16119	6.45793	0.0112613	0.413346	1.94841	0.025641
GO:0043067	regulation of programmed cell death	Biological process	17	1285	117	16119	1.82263	0.0112897	0.413346	1.94732	0.145299
GO:0002009	morphogenesis of an epithelium	Biological process	8	419	117	16119	2.63044	0.0113536	0.413346	1.94487	0.0683761
GO:0002064	epithelial cell development	Biological process	5	186	117	16119	3.70347	0.0114922	0.415623	1.9396	0.042735
GO:0033555	multicellular organismal response to stress	Biological process	3	65	117	16119	6.35858	0.0117448	0.420639	1.93016	0.025641
GO:0010575	positive regulation vascular endothelial growth factor production	Biological process	2	23	117	16119	11.9799	0.0119638	0.420639	1.92213	0.017094
GO:0060706	cell differentiation involved in embryonic placenta development	Biological process	2	23	117	16119	11.9799	0.0119638	0.420639	1.92213	0.017094
GO:0003002	regionalization	Biological process	7	340	117	16119	2.83643	0.0120069	0.420639	1.92057	0.0598291
GO:0001838	embryonic epithelial tube formation	Biological process	4	122	117	16119	4.51702	0.0120161	0.420639	1.92024	0.034188
GO:0072175	epithelial tube formation	Biological process	4	123	117	16119	4.4803	0.012352	0.429644	1.90826	0.034188
GO:0010604	positive regulation of macromolecule metabolic process	Biological process	25	2177	117	16119	1.5821	0.012433	0.429726	1.90542	0.213675
GO:0045638	negative regulation of myeloid cell differentiation	Biological process	3	67	117	16119	6.16877	0.0127472	0.431194	1.89459	0.025641
GO:0014070	response to organic cyclic compound	Biological process	11	700	117	16119	2.16495	0.0128398	0.431194	1.89144	0.0940171
GO:0007214	gamma-aminobutyric acid signaling pathway	Biological process	2	24	117	16119	11.4808	0.0129901	0.431194	1.88639	0.017094
GO:0045838	positive regulation of membrane potential	Biological process	2	24	117	16119	11.4808	0.0129901	0.431194	1.88639	0.017094
GO:0046605	regulation of centrosome cycle	Biological process	2	24	117	16119	11.4808	0.0129901	0.431194	1.88639	0.017094
GO:0051452	intracellular pH reduction	Biological process	2	24	117	16119	11.4808	0.0129901	0.431194	1.88639	0.017094
GO:0072001	renal system development	Biological process	6	266	117	16119	3.10758	0.0130282	0.431194	1.88512	0.0512821
GO:0003279	cardiac septum development	Biological process	3	68	117	16119	6.07805	0.0132662	0.436427	1.87725	0.025641
GO:0006412	translation	Biological process	9	520	117	16119	2.38447	0.0134598	0.440142	1.87096	0.0769231
GO:0007507	heart development	Biological process	8	434	117	16119	2.53952	0.0137962	0.448459	1.86024	0.0683761
GO:0000122	negative regulation of transcription from RNA polymerase II promoter	Biological process	10	616	117	16119	2.23651	0.0141695	0.457868	1.84864	0.0854701
GO:0048729	tissue morphogenesis	Biological process	9	528	117	16119	2.34834	0.0147381	0.47344	1.83156	0.0769231
GO:0051235	maintenance of location	Biological process	6	274	117	16119	3.01684	0.0148853	0.474348	1.82724	0.0512821
GO:0006367	transcription initiation from RNA polymerase II promoter	Biological process	5	199	117	16119	3.46154	0.0150211	0.474348	1.8233	0.042735
GO:0043410	positive regulation of MAPK cascade	Biological process	7	356	117	16119	2.70895	0.0151261	0.474348	1.82027	0.0598291
GO:0051220	cytoplasmic sequestering of protein	Biological process	2	26	117	16119	10.5976	0.0151529	0.474348	1.8195	0.017094
GO:0044092	negative regulation of molecular function	Biological process	13	914	117	16119	1.95952	0.015226	0.474348	1.81741	0.111111
GO:0001701	in utero embryonic development	Biological process	7	357	117	16119	2.70136	0.0153385	0.474348	1.81422	0.0598291
GO:2000026	regulation of multicellular organismal development	Biological process	17	1331	117	16119	1.75964	0.0155651	0.474348	1.80785	0.145299
GO:0032412	regulation of ion transmembrane transporter activity	Biological process	4	132	117	16119	4.17483	0.0156477	0.474348	1.80555	0.034188
GO:0009888	tissue development	Biological process	20	1657	117	16119	1.66288	0.0156497	0.474348	1.8055	0.17094
GO:0030522	intracellular receptor signaling pathway	Biological process	6	278	117	16119	2.97344	0.0158798	0.474348	1.79916	0.0512821
GO:1902531	regulation of intracellular signal transduction	Biological process	18	1442	117	16119	1.71973	0.0159564	0.474348	1.79707	0.153846
GO:0042990	regulation of transcription factor import into nucleus	Biological process	3	73	117	16119	5.66175	0.0160411	0.474348	1.79477	0.025641
GO:0045446	endothelial cell differentiation	Biological process	3	73	117	16119	5.66175	0.0160411	0.474348	1.79477	0.025641
GO:0010941	regulation of cell death	Biological process	17	1337	117	16119	1.75174	0.0162058	0.474348	1.79033	0.145299
GO:0010574	regulation of vascular endothelial growth factor production	Biological process	2	27	117	16119	10.2051	0.0162884	0.474348	1.78812	0.017094
GO:0045851	pH reduction	Biological process	2	27	117	16119	10.2051	0.0162884	0.474348	1.78812	0.017094
GO:0017148	negative regulation of translation	Biological process	3	74	117	16119	5.58524	0.0166322	0.474348	1.77905	0.025641
GO:0060548	negative regulation of cell death	Biological process	11	728	117	16119	2.08168	0.0167471	0.474348	1.77606	0.0940171
GO:0010720	positive regulation of cell development	Biological process	5	205	117	16119	3.36023	0.0168705	0.474348	1.77287	0.042735
GO:0007417	central nervous system development	Biological process	12	827	117	16119	1.99907	0.0169187	0.474348	1.77163	0.102564
GO:0007165	signal transduction	Biological process	50	5319	117	16119	1.29507	0.0171398	0.474348	1.76599	0.42735
GO:0042991	transcription factor import into nucleus	Biological process	3	75	117	16119	5.51077	0.0172354	0.474348	1.76358	0.025641
GO:0043506	regulation of JUN kinase activity	Biological process	3	75	117	16119	5.51077	0.0172354	0.474348	1.76358	0.025641
GO:0051297	centrosome organization	Biological process	3	75	117	16119	5.51077	0.0172354	0.474348	1.76358	0.025641
GO:0022898	regulation of transmembrane transporter activity	Biological process	4	136	117	16119	4.05204	0.0172739	0.474348	1.76261	0.034188
GO:0035148	tube formation	Biological process	4	136	117	16119	4.05204	0.0172739	0.474348	1.76261	0.034188
GO:0046058	cAMP metabolic process	Biological process	4	136	117	16119	4.05204	0.0172739	0.474348	1.76261	0.034188
GO:0023052	signaling	Biological process	54	5845	117	16119	1.2728	0.017316	0.474348	1.76155	0.461538
GO:0044700	single organism signaling	Biological process	54	5845	117	16119	1.2728	0.017316	0.474348	1.76155	0.461538
GO:0018146	keratan sulfate biosynthetic process	Biological process	2	28	117	16119	9.84066	0.0174591	0.474348	1.75798	0.017094
GO:0048662	negative regulation of smooth muscle cell proliferation	Biological process	2	28	117	16119	9.84066	0.0174591	0.474348	1.75798	0.017094
GO:0030182	neuron differentiation	Biological process	15	1139	117	16119	1.81434	0.0177763	0.480577	1.75016	0.128205
GO:0010648	negative regulation of cell communication	Biological process	13	934	117	16119	1.91756	0.0179027	0.481609	1.74708	0.111111
GO:0050731	positive regulation of peptidyl-tyrosine phosphorylation	Biological process	4	138	117	16119	3.99331	0.0181252	0.484085	1.74172	0.034188
GO:0009117	nucleotide metabolic process	Biological process	19	1572	117	16119	1.66515	0.0182032	0.484085	1.73985	0.162393
GO:0051338	regulation of transferase activity	Biological process	12	836	117	16119	1.97755	0.0182607	0.484085	1.73848	0.102564
GO:0030534	adult behavior	Biological process	4	139	117	16119	3.96458	0.0185604	0.485364	1.73141	0.034188
GO:0072073	kidney epithelium development	Biological process	4	139	117	16119	3.96458	0.0185604	0.485364	1.73141	0.034188
GO:0010573	vascular endothelial growth factor production	Biological process	2	29	117	16119	9.50133	0.0186644	0.485364	1.72899	0.017094
GO:0071391	cellular response to estrogen stimulus	Biological process	2	29	117	16119	9.50133	0.0186644	0.485364	1.72899	0.017094
GO:0006753	nucleoside phosphate metabolic process	Biological process	19	1577	117	16119	1.65987	0.0187607	0.485556	1.72675	0.162393
GO:0050769	positive regulation of neurogenesis	Biological process	4	140	117	16119	3.93626	0.0190021	0.489484	1.7212	0.034188
GO:0090317	negative regulation of intracellular protein transport	Biological process	3	78	117	16119	5.29882	0.0191178	0.490152	1.71856	0.025641
GO:0007275	multicellular organismal development	Biological process	43	4459	117	16119	1.32857	0.0197625	0.500997	1.70416	0.367521
GO:0042092	type 2 immune response	Biological process	2	30	117	16119	9.18462	0.0199039	0.500997	1.70106	0.017094
GO:0072358	cardiovascular system development	Biological process	12	848	117	16119	1.94956	0.0201733	0.500997	1.69522	0.102564
GO:0072359	circulatory system development	Biological process	12	848	117	16119	1.94956	0.0201733	0.500997	1.69522	0.102564
GO:0042493	response to drug	Biological process	7	378	117	16119	2.55128	0.0203066	0.500997	1.69236	0.0598291
GO:0048513	organ development	Biological process	30	2861	117	16119	1.44463	0.020332	0.500997	1.69182	0.25641
GO:0001890	placenta development	Biological process	4	143	117	16119	3.85368	0.0203663	0.500997	1.69109	0.034188
GO:0042306	regulation of protein import into nucleus	Biological process	4	143	117	16119	3.85368	0.0203663	0.500997	1.69109	0.034188
GO:0050790	regulation of catalytic activity	Biological process	23	2041	117	16119	1.55252	0.0203665	0.500997	1.69108	0.196581
GO:0044767	single-organism developmental process	Biological process	48	5110	117	16119	1.29411	0.0205341	0.502854	1.68753	0.410256
GO:0009887	organ morphogenesis	Biological process	12	851	117	16119	1.94269	0.0206741	0.504023	1.68457	0.102564
GO:0048598	embryonic morphogenesis	Biological process	9	561	117	16119	2.2102	0.0209771	0.509139	1.67825	0.0769231
GO:0031023	microtubule organizing center organization	Biological process	3	81	117	16119	5.10256	0.0211097	0.510089	1.67552	0.025641
GO:0031325	positive regulation of cellular metabolic process	Biological process	25	2283	117	16119	1.50864	0.0215514	0.517561	1.66653	0.213675
GO:0003018	vascular process in circulatory system	Biological process	4	146	117	16119	3.7745	0.0217893	0.517561	1.66176	0.034188
GO:0019233	sensory perception of pain	Biological process	3	82	117	16119	5.04034	0.021798	0.517561	1.66158	0.025641
GO:0032649	regulation of interferon-gamma production	Biological process	3	82	117	16119	5.04034	0.021798	0.517561	1.66158	0.025641
GO:0009225	nucleotide-sugar metabolic process	Biological process	2	32	117	16119	8.61058	0.022483	0.527317	1.64814	0.017094
GO:0061098	positive regulation of protein tyrosine kinase activity	Biological process	2	32	117	16119	8.61058	0.022483	0.527317	1.64814	0.017094
GO:0006919	activation of cysteine-type endopeptidase activity involved in apoptotic process	Biological process	3	83	117	16119	4.97961	0.0224986	0.527317	1.64784	0.025641
GO:0003158	endothelium development	Biological process	3	84	117	16119	4.92033	0.0232113	0.541696	1.6343	0.025641
GO:0009150	purine ribonucleotide metabolic process	Biological process	17	1396	117	16119	1.67771	0.0236645	0.544791	1.6259	0.145299
GO:0042339	keratan sulfate metabolic process	Biological process	2	33	117	16119	8.34965	0.0238216	0.544791	1.62303	0.017094
GO:2000243	positive regulation of reproductive process	Biological process	2	33	117	16119	8.34965	0.0238216	0.544791	1.62303	0.017094
GO:0009100	glycoprotein metabolic process	Biological process	7	391	117	16119	2.46646	0.0238933	0.544791	1.62172	0.0598291
GO:0050728	negative regulation of inflammatory response	Biological process	3	85	117	16119	4.86244	0.0239362	0.544791	1.62094	0.025641
GO:0051049	regulation of transport	Biological process	17	1400	117	16119	1.67291	0.024252	0.544791	1.61525	0.145299
GO:0034765	regulation of ion transmembrane transport	Biological process	6	307	117	16119	2.69256	0.0244975	0.544791	1.61088	0.0512821
GO:0032502	developmental process	Biological process	48	5162	117	16119	1.28108	0.0246544	0.544791	1.6081	0.410256
GO:0001843	neural tube closure	Biological process	3	86	117	16119	4.8059	0.0246733	0.544791	1.60777	0.025641
GO:0008344	adult locomotory behavior	Biological process	3	86	117	16119	4.8059	0.0246733	0.544791	1.60777	0.025641
GO:0021700	developmental maturation	Biological process	5	227	117	16119	3.03456	0.0249293	0.544791	1.60329	0.042735
GO:0048731	system development	Biological process	38	3891	117	16119	1.34547	0.0249754	0.544791	1.60249	0.324786
GO:0006488	dolichol-linked oligosaccharide biosynthetic process	Biological process	2	34	117	16119	8.10407	0.0251922	0.544791	1.59873	0.017094
GO:0032371	regulation of sterol transport	Biological process	2	34	117	16119	8.10407	0.0251922	0.544791	1.59873	0.017094
GO:0032374	regulation of cholesterol transport	Biological process	2	34	117	16119	8.10407	0.0251922	0.544791	1.59873	0.017094
GO:0051453	regulation of intracellular pH	Biological process	2	34	117	16119	8.10407	0.0251922	0.544791	1.59873	0.017094
GO:0055086	nucleobase-containing small molecule metabolic process	Biological process	19	1628	117	16119	1.60787	0.0252433	0.544791	1.59785	0.162393
GO:0060606	tube closure	Biological process	3	87	117	16119	4.75066	0.0254226	0.544791	1.59478	0.025641
GO:0035295	tube development	Biological process	9	581	117	16119	2.13412	0.0255829	0.544791	1.59205	0.0769231
GO:0080090	regulation of primary metabolic process	Biological process	50	5434	117	16119	1.26766	0.0256503	0.544791	1.59091	0.42735
GO:0008015	blood circulation	Biological process	7	397	117	16119	2.42918	0.0256878	0.544791	1.59027	0.0598291
GO:0009259	ribonucleotide metabolic process	Biological process	17	1412	117	16119	1.65869	0.0260817	0.544791	1.58366	0.145299
GO:0097202	activation of cysteine-type endopeptidase activity	Biological process	3	88	117	16119	4.69668	0.0261841	0.544791	1.58196	0.025641
GO:0003013	circulatory system process	Biological process	7	399	117	16119	2.417	0.026306	0.544791	1.57995	0.0598291
GO:0045664	regulation of neuron differentiation	Biological process	7	399	117	16119	2.417	0.026306	0.544791	1.57995	0.0598291
GO:0032870	cellular response to hormone stimulus	Biological process	8	490	117	16119	2.24929	0.02636	0.544791	1.57905	0.0683761
GO:0008104	protein localization	Biological process	21	1862	117	16119	1.55379	0.0263789	0.544791	1.57874	0.179487
GO:0001755	neural crest cell migration	Biological process	2	35	117	16119	7.87253	0.0265942	0.544791	1.57521	0.017094
GO:0009409	response to cold	Biological process	2	35	117	16119	7.87253	0.0265942	0.544791	1.57521	0.017094
GO:0045762	positive regulation of adenylate cyclase activity	Biological process	2	35	117	16119	7.87253	0.0265942	0.544791	1.57521	0.017094
GO:0019693	ribose phosphate metabolic process	Biological process	17	1417	117	16119	1.65284	0.0268743	0.544791	1.57066	0.145299
GO:0033554	cellular response to stress	Biological process	17	1417	117	16119	1.65284	0.0268743	0.544791	1.57066	0.145299
GO:0007423	sensory organ development	Biological process	8	492	117	16119	2.24015	0.0269202	0.544791	1.56992	0.0683761
GO:0007051	spindle organization	Biological process	3	89	117	16119	4.64391	0.0269577	0.544791	1.56932	0.025641
GO:0035264	multicellular organism growth	Biological process	4	156	117	16119	3.53254	0.0269658	0.544791	1.56919	0.034188
GO:1900180	regulation of protein localization to nucleus	Biological process	4	156	117	16119	3.53254	0.0269658	0.544791	1.56919	0.034188
GO:0006163	purine nucleotide metabolic process	Biological process	17	1418	117	16119	1.65168	0.027035	0.544791	1.56807	0.145299
GO:0043269	regulation of ion transport	Biological process	8	493	117	16119	2.23561	0.0272035	0.54617	1.56538	0.0683761
GO:0006352	DNA-templated transcription, initiation	Biological process	5	233	117	16119	2.95642	0.027492	0.546628	1.56079	0.042735
GO:0001656	metanephros development	Biological process	3	90	117	16119	4.59231	0.0277435	0.546628	1.55684	0.025641
GO:0002294	CD4-positive, alpha-beta T cell differentiation involved in immune response	Biological process	2	36	117	16119	7.65385	0.0280271	0.546628	1.55242	0.017094
GO:0030641	regulation of cellular pH	Biological process	2	36	117	16119	7.65385	0.0280271	0.546628	1.55242	0.017094
GO:0033628	regulation of cell adhesion mediated by integrin	Biological process	2	36	117	16119	7.65385	0.0280271	0.546628	1.55242	0.017094
GO:0035065	regulation of histone acetylation	Biological process	2	36	117	16119	7.65385	0.0280271	0.546628	1.55242	0.017094
GO:0042093	T-helper cell differentiation	Biological process	2	36	117	16119	7.65385	0.0280271	0.546628	1.55242	0.017094
GO:0043113	receptor clustering	Biological process	2	36	117	16119	7.65385	0.0280271	0.546628	1.55242	0.017094
GO:0014020	primary neural tube formation	Biological process	3	91	117	16119	4.54184	0.0285415	0.552713	1.54452	0.025641
GO:0051099	positive regulation of binding	Biological process	3	91	117	16119	4.54184	0.0285415	0.552713	1.54452	0.025641
GO:1901564	organonitrogen compound metabolic process	Biological process	26	2462	117	16119	1.45491	0.0287996	0.554456	1.54061	0.222222
GO:0060562	epithelial tube morphogenesis	Biological process	6	319	117	16119	2.59127	0.0288346	0.554456	1.54009	0.0512821
GO:0034762	regulation of transmembrane transport	Biological process	6	320	117	16119	2.58317	0.0292174	0.558443	1.53436	0.0512821
GO:1902533	positive regulation of intracellular signal transduction	Biological process	10	693	117	16119	1.98801	0.0292464	0.558443	1.53393	0.0854701
GO:0051298	centrosome duplication	Biological process	2	37	117	16119	7.44699	0.0294904	0.560329	1.53032	0.017094
GO:0071900	regulation of protein serine/threonine kinase activity	Biological process	7	409	117	16119	2.35791	0.0295504	0.560329	1.52944	0.0598291
GO:0048583	regulation of response to stimulus	Biological process	31	3073	117	16119	1.3898	0.0300046	0.562287	1.52281	0.264957
GO:0032609	interferon-gamma production	Biological process	3	93	117	16119	4.44417	0.0301737	0.562287	1.52037	0.025641
GO:0023056	positive regulation of signaling	Biological process	14	1111	117	16119	1.73607	0.0303451	0.562287	1.51791	0.119658
GO:0048736	appendage development	Biological process	4	162	117	16119	3.40171	0.0303965	0.562287	1.51718	0.034188
GO:0060173	limb development	Biological process	4	162	117	16119	3.40171	0.0303965	0.562287	1.51718	0.034188
GO:0051302	regulation of cell division	Biological process	5	240	117	16119	2.87019	0.0306873	0.562287	1.51304	0.042735
GO:0002287	alpha-beta T cell activation involved in immune response	Biological process	2	38	117	16119	7.25101	0.0309836	0.562287	1.50887	0.017094
GO:0002293	alpha-beta T cell differentiation involved in immune response	Biological process	2	38	117	16119	7.25101	0.0309836	0.562287	1.50887	0.017094
GO:0006040	amino sugar metabolic process	Biological process	2	38	117	16119	7.25101	0.0309836	0.562287	1.50887	0.017094
GO:0030520	intracellular estrogen receptor signaling pathway	Biological process	2	38	117	16119	7.25101	0.0309836	0.562287	1.50887	0.017094
GO:0042992	negative regulation of transcription factor import into nucleus	Biological process	2	38	117	16119	7.25101	0.0309836	0.562287	1.50887	0.017094
GO:0045668	negative regulation of osteoblast differentiation	Biological process	2	38	117	16119	7.25101	0.0309836	0.562287	1.50887	0.017094
GO:0070588	calcium ion transmembrane transport	Biological process	4	163	117	16119	3.38084	0.0309922	0.562287	1.50875	0.034188
GO:0010647	positive regulation of cell communication	Biological process	14	1116	117	16119	1.72829	0.0313596	0.567069	1.50363	0.119658
GO:1903035	negative regulation of response to wounding	Biological process	3	95	117	16119	4.35061	0.0318543	0.574114	1.49683	0.025641
GO:0050727	regulation of inflammatory response	Biological process	5	243	117	16119	2.83476	0.0321255	0.577096	1.49315	0.042735
GO:0044238	primary metabolic process	Biological process	83	10052	117	16119	1.13757	0.0322315	0.577102	1.49172	0.709402
GO:0032755	positive regulation of interleukin-6 production	Biological process	2	39	117	16119	7.06509	0.0325061	0.580118	1.48803	0.017094
GO:0071704	organic substance metabolic process	Biological process	85	10348	117	16119	1.13166	0.0327099	0.581853	1.48532	0.726496
GO:0009894	regulation of catabolic process	Biological process	12	913	117	16119	1.81077	0.0332382	0.588966	1.47836	0.102564
GO:0006950	response to stress	Biological process	33	3348	117	16119	1.35794	0.0337148	0.588966	1.47218	0.282051
GO:0048666	neuron development	Biological process	12	916	117	16119	1.80484	0.0339609	0.588966	1.46902	0.102564
GO:0001885	endothelial cell development	Biological process	2	40	117	16119	6.88846	0.0340576	0.588966	1.46779	0.017094
GO:0002292	T cell differentiation involved in immune response	Biological process	2	40	117	16119	6.88846	0.0340576	0.588966	1.46779	0.017094
GO:0032410	negative regulation of transporter activity	Biological process	2	40	117	16119	6.88846	0.0340576	0.588966	1.46779	0.017094
GO:0032729	positive regulation of interferon-gamma production	Biological process	2	40	117	16119	6.88846	0.0340576	0.588966	1.46779	0.017094
GO:2000756	regulation of peptidyl-lysine acetylation	Biological process	2	40	117	16119	6.88846	0.0340576	0.588966	1.46779	0.017094
GO:0072521	purine-containing compound metabolic process	Biological process	17	1458	117	16119	1.60636	0.0340804	0.588966	1.46749	0.145299
GO:0001657	ureteric bud development	Biological process	3	98	117	16119	4.21743	0.0344656	0.591876	1.46261	0.025641
GO:0072006	nephron development	Biological process	3	98	117	16119	4.21743	0.0344656	0.591876	1.46261	0.025641
GO:0032387	negative regulation of intracellular transport	Biological process	3	99	117	16119	4.17483	0.03536	0.597942	1.45149	0.025641
GO:0072163	mesonephric epithelium development	Biological process	3	99	117	16119	4.17483	0.03536	0.597942	1.45149	0.025641
GO:0072164	mesonephric tubule development	Biological process	3	99	117	16119	4.17483	0.03536	0.597942	1.45149	0.025641
GO:0043392	negative regulation of DNA binding	Biological process	2	41	117	16119	6.72045	0.0356375	0.597942	1.44809	0.017094
GO:0070192	chromosome organization involved in meiosis	Biological process	2	41	117	16119	6.72045	0.0356375	0.597942	1.44809	0.017094
GO:0007268	synaptic transmission	Biological process	10	717	117	16119	1.92147	0.0356936	0.597942	1.44741	0.0854701
GO:0031323	regulation of cellular metabolic process	Biological process	49	5404	117	16119	1.2492	0.0357455	0.597942	1.44678	0.418803
GO:0035239	tube morphogenesis	Biological process	6	336	117	16119	2.46016	0.0358042	0.597942	1.44607	0.0512821
GO:0051090	regulation of sequence-specific DNA binding transcription factor activity	Biological process	6	336	117	16119	2.46016	0.0358042	0.597942	1.44607	0.0512821
GO:1901575	organic substance catabolic process	Biological process	27	2634	117	16119	1.41221	0.0362075	0.601977	1.4412	0.230769
GO:0055067	monovalent inorganic cation homeostasis	Biological process	3	100	117	16119	4.13308	0.0362663	0.601977	1.4405	0.025641
GO:0045892	negative regulation of transcription, DNA-templated	Biological process	12	928	117	16119	1.7815	0.0369647	0.605119	1.43221	0.102564
GO:0032880	regulation of protein localization	Biological process	8	524	117	16119	2.10335	0.0370444	0.605119	1.43128	0.0683761
GO:0051094	positive regulation of developmental process	Biological process	11	824	117	16119	1.83915	0.0370477	0.605119	1.43124	0.0940171
GO:1901983	regulation of protein acetylation	Biological process	2	42	117	16119	6.56044	0.0372453	0.605119	1.42893	0.017094
GO:0009187	cyclic nucleotide metabolic process	Biological process	4	173	117	16119	3.18542	0.0373288	0.605119	1.42796	0.034188
GO:0071902	positive regulation of protein serine/threonine kinase activity	Biological process	5	254	117	16119	2.71199	0.037757	0.605119	1.423	0.042735
GO:0007420	brain development	Biological process	9	624	117	16119	1.98706	0.0378447	0.605119	1.42199	0.0769231
GO:0031327	negative regulation of cellular biosynthetic process	Biological process	14	1146	117	16119	1.68304	0.0379779	0.605119	1.42047	0.119658
GO:0002263	cell activation involved in immune response	Biological process	4	174	117	16119	3.16711	0.0380005	0.605119	1.42021	0.034188
GO:0002366	leukocyte activation involved in immune response	Biological process	4	174	117	16119	3.16711	0.0380005	0.605119	1.42021	0.034188
GO:0007126	meiotic nuclear division	Biological process	4	174	117	16119	3.16711	0.0380005	0.605119	1.42021	0.034188
GO:0033500	carbohydrate homeostasis	Biological process	4	174	117	16119	3.16711	0.0380005	0.605119	1.42021	0.034188
GO:0042593	glucose homeostasis	Biological process	4	174	117	16119	3.16711	0.0380005	0.605119	1.42021	0.034188
GO:0023057	negative regulation of signaling	Biological process	12	932	117	16119	1.77385	0.038007	0.605119	1.42014	0.102564
GO:0044249	cellular biosynthetic process	Biological process	49	5425	117	16119	1.24437	0.0382117	0.605798	1.4178	0.418803
GO:0043549	regulation of kinase activity	Biological process	10	726	117	16119	1.89765	0.0383501	0.605798	1.41623	0.0854701
GO:0033036	macromolecule localization	Biological process	23	2171	117	16119	1.45955	0.0383824	0.605798	1.41587	0.196581
GO:0007618	mating	Biological process	2	43	117	16119	6.40787	0.0388805	0.608553	1.41027	0.017094
GO:0032414	positive regulation of ion transmembrane transporter activity	Biological process	2	43	117	16119	6.40787	0.0388805	0.608553	1.41027	0.017094
GO:0001823	mesonephros development	Biological process	3	103	117	16119	4.0127	0.0390567	0.608553	1.4083	0.025641
GO:0001841	neural tube formation	Biological process	3	103	117	16119	4.0127	0.0390567	0.608553	1.4083	0.025641
GO:0009893	positive regulation of metabolic process	Biological process	25	2413	117	16119	1.42736	0.0392009	0.608553	1.4067	0.213675
GO:0048839	inner ear development	Biological process	4	176	117	16119	3.13112	0.0393648	0.608553	1.40489	0.034188
GO:1903034	regulation of response to wounding	Biological process	6	344	117	16119	2.40295	0.03943	0.608553	1.40417	0.0512821
GO:2000113	negative regulation of cellular macromolecule biosynthetic process	Biological process	13	1044	117	16119	1.71552	0.0394484	0.608553	1.40397	0.111111
GO:0007389	pattern specification process	Biological process	7	436	117	16119	2.21189	0.0396372	0.609744	1.4019	0.0598291
GO:0045935	positive regulation of nucleobase-containing compound metabolic process	Biological process	16	1375	117	16119	1.60313	0.0400063	0.61263	1.39787	0.136752
GO:0009314	response to radiation	Biological process	7	437	117	16119	2.20683	0.0400493	0.61263	1.39741	0.0598291
GO:0007409	axonogenesis	Biological process	8	533	117	16119	2.06783	0.0403011	0.614761	1.39468	0.0683761
GO:0050994	regulation of lipid catabolic process	Biological process	2	44	117	16119	6.26224	0.0405427	0.616723	1.39209	0.017094
GO:0046822	regulation of nucleocytoplasmic transport	Biological process	4	178	117	16119	3.09594	0.0407568	0.618258	1.3898	0.034188
GO:0006024	glycosaminoglycan biosynthetic process	Biological process	3	105	117	16119	3.93626	0.0409761	0.619863	1.38747	0.025641
GO:0009611	response to wounding	Biological process	12	946	117	16119	1.7476	0.0418195	0.6267	1.37862	0.102564
GO:0009890	negative regulation of biosynthetic process	Biological process	14	1162	117	16119	1.65987	0.0418952	0.6267	1.37784	0.119658
GO:0006023	aminoglycan biosynthetic process	Biological process	3	106	117	16119	3.89913	0.0419534	0.6267	1.37723	0.025641
GO:0019751	polyol metabolic process	Biological process	3	106	117	16119	3.89913	0.0419534	0.6267	1.37723	0.025641
GO:1902679	negative regulation of RNA biosynthetic process	Biological process	12	947	117	16119	1.74576	0.0421018	0.6267	1.3757	0.102564
GO:0006417	regulation of translation	Biological process	5	262	117	16119	2.62918	0.0422111	0.6267	1.37457	0.042735
GO:0031281	positive regulation of cyclase activity	Biological process	2	45	117	16119	6.12308	0.0422314	0.6267	1.37436	0.017094
GO:0090066	regulation of anatomical structure size	Biological process	6	351	117	16119	2.35503	0.0427884	0.633246	1.36867	0.0512821
GO:0051321	meiotic cell cycle	Biological process	4	182	117	16119	3.0279	0.0436243	0.643403	1.36027	0.034188
GO:0033627	cell adhesion mediated by integrin	Biological process	2	46	117	16119	5.98997	0.0439461	0.643403	1.35708	0.017094
GO:1901019	regulation of calcium ion transmembrane transporter activity	Biological process	2	46	117	16119	5.98997	0.0439461	0.643403	1.35708	0.017094
GO:1903169	regulation of calcium ion transmembrane transport	Biological process	2	46	117	16119	5.98997	0.0439461	0.643403	1.35708	0.017094
GO:0000956	nuclear-transcribed mRNA catabolic process	Biological process	4	184	117	16119	2.99498	0.0450998	0.657504	1.34583	0.034188
GO:0043405	regulation of MAP kinase activity	Biological process	5	267	117	16119	2.57995	0.04515	0.657504	1.34534	0.042735
GO:0048678	response to axon injury	Biological process	2	47	117	16119	5.86252	0.0456863	0.659037	1.34021	0.017094
GO:0060079	regulation of excitatory postsynaptic membrane potential	Biological process	2	47	117	16119	5.86252	0.0456863	0.659037	1.34021	0.017094
GO:0061005	cell differentiation involved in kidney development	Biological process	2	47	117	16119	5.86252	0.0456863	0.659037	1.34021	0.017094
GO:0005975	carbohydrate metabolic process	Biological process	11	854	117	16119	1.77455	0.0459685	0.659037	1.33754	0.0940171
GO:0007269	neurotransmitter secretion	Biological process	3	110	117	16119	3.75734	0.0459794	0.659037	1.33744	0.025641
GO:0031638	zymogen activation	Biological process	3	110	117	16119	3.75734	0.0459794	0.659037	1.33744	0.025641
GO:0031324	negative regulation of cellular metabolic process	Biological process	18	1630	117	16119	1.52138	0.0465516	0.663539	1.33207	0.153846
GO:0040007	growth	Biological process	11	856	117	16119	1.7704	0.0466116	0.663539	1.33151	0.0940171
GO:0051173	positive regulation of nitrogen compound metabolic process	Biological process	16	1403	117	16119	1.57114	0.0466579	0.663539	1.33107	0.136752
GO:0031348	negative regulation of defense response	Biological process	3	111	117	16119	3.72349	0.0470148	0.66515	1.32777	0.025641
GO:0043280	positive regulation of cysteine-type endopeptidase activity involved in apoptotic process	Biological process	3	111	117	16119	3.72349	0.0470148	0.66515	1.32777	0.025641
GO:0050730	regulation of peptidyl-tyrosine phosphorylation	Biological process	4	187	117	16119	2.94694	0.047365	0.665188	1.32454	0.034188
GO:0043367	CD4-positive, alpha-beta T cell differentiation	Biological process	2	48	117	16119	5.74038	0.0474517	0.665188	1.32375	0.017094
GO:0051349	positive regulation of lyase activity	Biological process	2	48	117	16119	5.74038	0.0474517	0.665188	1.32375	0.017094
GO:0019222	regulation of metabolic process	Biological process	53	6025	117	16119	1.21191	0.0475047	0.665188	1.32326	0.452991
GO:0045934	negative regulation of nucleobase-containing compound metabolic process	Biological process	13	1075	117	16119	1.66605	0.0479489	0.666553	1.31922	0.111111
GO:0045860	positive regulation of protein kinase activity	Biological process	7	455	117	16119	2.11953	0.0479504	0.666553	1.31921	0.0598291
GO:0010975	regulation of neuron projection development	Biological process	5	272	117	16119	2.53252	0.0482089	0.666553	1.31687	0.042735
GO:0061564	axon development	Biological process	8	553	117	16119	1.99304	0.0482125	0.666553	1.31684	0.0683761
GO:0090407	organophosphate biosynthetic process	Biological process	8	553	117	16119	1.99304	0.0482125	0.666553	1.31684	0.0683761
GO:0032879	regulation of localization	Biological process	20	1871	117	16119	1.47268	0.0486979	0.670596	1.31249	0.17094
GO:0070374	positive regulation of ERK1 and ERK2 cascade	Biological process	3	113	117	16119	3.65759	0.0491201	0.670596	1.30874	0.025641
GO:0002312	B cell activation involved in immune response	Biological process	2	49	117	16119	5.62323	0.0492417	0.670596	1.30767	0.017094
GO:0030850	prostate gland development	Biological process	2	49	117	16119	5.62323	0.0492417	0.670596	1.30767	0.017094
GO:0032091	negative regulation of protein binding	Biological process	2	49	117	16119	5.62323	0.0492417	0.670596	1.30767	0.017094
GO:0060411	cardiac septum morphogenesis	Biological process	2	49	117	16119	5.62323	0.0492417	0.670596	1.30767	0.017094
GO:1901361	organic cyclic compound catabolic process	Biological process	17	1528	117	16119	1.53277	0.0495683	0.673364	1.3048	0.145299
GO:0043170	macromolecule metabolic process	Biological process	69	8217	117	16119	1.15688	0.0497882	0.674674	1.30287	0.589744

## Sheet: Table S2_CC
GO.ID	Term	Ontology	Count	Pop.Hits	List.Total	Pop.Total	Fold.Enrichment	Pvalue	FDR	Enrichment.Score	Gene.Ratio
GO:0030425	dendrite	Cellular component	9	360	122	17280	3.54098	0.00103369	0.683272	2.98561	0.0737705
GO:0005622	intracellular	Cellular component	104	12834	122	17280	1.14777	0.00246031	0.757629	2.60901	0.852459
GO:0036477	somatodendritic compartment	Cellular component	10	524	122	17280	2.70304	0.00400883	0.757629	2.39698	0.0819672
GO:0005737	cytoplasm	Cellular component	83	9694	122	17280	1.21272	0.00458475	0.757629	2.33868	0.680328
GO:0044424	intracellular part	Cellular component	102	12713	122	17280	1.13641	0.00590543	0.780698	2.22875	0.836066
GO:0005753	mitochondrial proton-transporting ATP synthase complex	Cellular component	2	21	122	17280	13.4895	0.0095103	0.931222	2.02181	0.0163934
GO:0045259	proton-transporting ATP synthase complex	Cellular component	2	22	122	17280	12.8763	0.0104134	0.931222	1.98241	0.0163934
GO:0014069	postsynaptic density	Cellular component	4	123	122	17280	4.60616	0.0112705	0.931222	1.94806	0.0327869
GO:0048471	perinuclear region of cytoplasm	Cellular component	9	548	122	17280	2.32619	0.0156667	1	1.80502	0.0737705
GO:0044464	cell part	Cellular component	114	15044	122	17280	1.07331	0.0179292	1	1.74644	0.934426
GO:0005623	cell	Cellular component	114	15045	122	17280	1.07324	0.0180075	1	1.74455	0.934426
GO:0044444	cytoplasmic part	Cellular component	62	7166	122	17280	1.22546	0.0227498	1	1.64302	0.508197
GO:0045171	intercellular bridge	Cellular component	2	34	122	17280	8.33173	0.0239384	1	1.62091	0.0163934
GO:0043025	neuronal cell body	Cellular component	6	321	122	17280	2.64746	0.0263989	1	1.57841	0.0491803
GO:0043005	neuron projection	Cellular component	10	726	122	17280	1.95096	0.0328238	1	1.48381	0.0819672
GO:0016469	proton-transporting two-sector ATPase complex	Cellular component	2	47	122	17280	6.02721	0.0434815	1	1.3617	0.0163934
GO:0005856	cytoskeleton	Cellular component	20	1902	122	17280	1.48937	0.0446001	1	1.35066	0.163934
GO:0044297	cell body	Cellular component	6	365	122	17280	2.32832	0.0448966	1	1.34779	0.0491803

## Sheet: Table S3
#Column "PathwayID" stands for Pathway identifiers used in KEGG
#Column "Definition" stands for the definition of the PathwayID
#Column "OriginalWebSite"stands for The map's website,the nodes with red frame and red symbol are associated with the DE genes, green nodes have no significance
#Column "p-value"
"Fisher-Pvalue" stands for the enrichment p-value of the PathwayID used Fisher's exact test
#Column "SelectionCounts" stands for the Count of the DE genes' entities directly associated with the listed PathwayID
#Column "SelectionSize" stands for the total number of the DE genes' entities
#Column "Count" stands for the count of the chosen background population genes' entities associated with the listed PathwayID
#Column "Size" stands for the total number of chosen background population genes' entities
#Column "FDR" stands for the false discovery rate of the PathwayID
#Column "Enrichment_Score" stands for the Enrichment Score value of the PathwayID, it equals "-log10(Pvalue)"
#Column "GeneRatio" stands for the Gene Ratio value of the PathwayID, it equals "SelectionCounts/SelectionSize"
#Column "GENES" stands for the DE genes associated with the PathwayID
PathwayID	Definition	OriginalWebSite	Fisher-Pvalue	SelectionCounts	SelectionSize	Count	Size	FDR	Enrichment_Score	GeneRatio
hsa03015	mRNA surveillance pathway - Homo sapiens (human)	http://www.genome.jp/kegg-bin/show_pathway?hsa03015+22794+2935+23708+10482+55916	0.00139419	5	64	91	6990	0.418258	2.85568	0.078125
hsa00533	Glycosaminoglycan biosynthesis - keratan sulfate - Homo sapiens (human)	http://www.genome.jp/kegg-bin/show_pathway?hsa00533+8703+8534	0.00802515	2	64	15	6990	0.999566	2.09555	0.03125
hsa00510	N-Glycan biosynthesis - Homo sapiens (human)	http://www.genome.jp/kegg-bin/show_pathway?hsa00510+8703+4124+6184	0.00999566	3	64	49	6990	0.999566	2.00019	0.046875
hsa05216	Thyroid cancer - Homo sapiens (human)	http://www.genome.jp/kegg-bin/show_pathway?hsa05216+5468+5979	0.0285876	2	64	29	6990	1	1.54382	0.03125
hsa00250	Alanine, aspartate and glutamate metabolism - Homo sapiens (human)	http://www.genome.jp/kegg-bin/show_pathway?hsa00250+8659+9945	0.0404584	2	64	35	6990	1	1.39299	0.03125
